# Supplementary material for: ATM Inhibition-Induced ISG15/IFI27/OASL Is Correlated with Immunotherapy Response and Inflamed Immunophenotype
Source: Cells. 2023 Apr 30;12(9):1288. doi: 10.3390/cells12091288 (PMC10177353; doi:10.3390/cells12091288)
Supplement: Supplementary file 1 [file cells-12-01288-s001.zip]

Archive with 1 entries (1 files):
- cells-2349596-supplementary.pdf
